# Supplementary material for: Poplar Bud (Populus) Extraction and Chinese Propolis Counteract Oxidative Stress in Caenorhabditis elegans via Insulin/IGF-1 Signaling Pathway
Source: Antioxidants (Basel). 2024 Jul 18;13(7):860. doi: 10.3390/antiox13070860 (PMC11274317; doi:10.3390/antiox13070860)
Supplement: Supplementary file 1 [file antioxidants-13-00860-s001.zip]

Archive with 1 entries (1 files):
- antioxidants-3052954-supplementary.pdf
